# Supplementary material for: Cross-sectional analysis of CD8 T cell immunity to human herpesvirus 6B
Source: PLoS Pathog. 2018 Apr 26;14(4):e1006991. doi: 10.1371/journal.ppat.1006991 (PMC5919459; doi:10.1371/journal.ppat.1006991)
Supplement: S1 Table — (XLSX) [file ppat.1006991.s001.xlsx]

## Sheet: Sheet1
Supporting S1 Table.
Notes:
1. HLA-B*08:01 epitope candidates were derived from HHV-6B strain Z29 reference sequence, GenBank NC_000898, as of 28 Nov, 2012.
2. Open reading frames (ORFs) are presented in the order of appearance in the reference sequence. Duplicate ORFs were omitted.
3. Candidates (peptide sequences) are presented in the order of appearance in their ORF.
4. A functional description is provided for each ORF according to the reference sequence.
5. ORF B8 contains three instances of the subsequence PKRVRTLKI, only one is displayed.
6. Epitopes are defined as candidates against which specific T cell clones could be raised that recognized HHV-6-infected cells (HHV-6A, 6B, or both).
	HHV-6B	amino	product/function	number of	number of	candidate	epitope
	Z29	acids		B*08:01	B*08:01	sequences	sequences
	ORF			candidates	epitopes
	DR1	759	put. DNA-directed RNA pol II	4	0	YLRLRKGL
						FARCRPLL
						TARVRFSL
						GLRAKPWV
	DR3	200	hypothetical protein	0	0
	B1	159	hypothetical protein	2	0	PARSRTSAI
						HLRARSAL
	B2	79	hypothetical protein	0	0
	DR6	392	transactivator	4	0	RARARFEWL
						LARGRPSKL
						TSRHRGERI
						LPRQRAYL
	B3	59	hypothetical protein	1	0	SIRLRVCV
	B4	193	hypothetical protein	3	1	SVRPRRHV
						APRPRWRSL
						RPRWRSLTL	RPRWRSLTL
	B5	79	membrane protein	0	0
	U2	363	transactivator	1	0	LRRQRVLM
	U3	386	transactivator	8	1	RMKKRQRL
						YNKSKRDL
						YNKSKRDLV
						CCRERLVV
						CCRERLVVL
						YVKKRGEI
						FHRRRDSFV
						EARRRLAEM	EARRRLAEM
	U4	535	hypothetical protein	11	0	QRRGKTTM
						LRRVKQRI
						LRRVKQRIV
						GVRIKLLV
						GVRIKLLVV
						YDKERHRV
						KERHRVRAL
						RHRVRALL
						EHRRRQKRI
						RRRQKRIV
						RRRQKRIVL
	U7	903	hypothetical protein	5	1	LYKEKYSL
						VLRSKPRHM
						RSKPRHMCV	RSKPRHMCV
						LVKDRSKI
						LVKDRSKIL
	U6	68	hypothetical protein	0	0
	U8	411	hypothetical protein	1	0	IGRSKRIFL
	U9	104	hypothetical protein	0	0
	U10	503	hypothetical protein	3	0	FDKGKIEV
						ILKQRNYL
						LVKNKEKV
	U11	858	antigenic virion protein	3	0	LDRDKVQRL
						FRKQKKLDL
						AAKDKSVI
	U12	205	G-protein coupled receptor	0	0
	U12	143	G-protein coupled receptor fragment	0	0
	U13	107	hypothetical protein	1	0	DSKKKLSSL
	U14	610	hypothetical protein	4	0	FSRSRDLL
						FSRSRDLLM
						ILRQRVPM
						GQRRRAPTM
	U15	191	hypothetical protein	3	0	PVKRKIIV
						PVKRKIIVL
						IYKLKNTEI
	U17	334	transcription regulator	3	0	YVKTRYDI
						WPKSRCLV
						WPKSRCLVI
	U18	294	immediate-early protein 6	0	0
	U19	389	immediate-early protein 4	1	0	FTRMRHTPI
	U20	434	glycoprotein	2	0	DSKYRPPQV
						PHRKKFNKL
	U21	500	putative membrane glycoprotein	1	0	FFKGRTFL
	U22	202	glycoprotein	3	0	SIRTKTYV
						SIRTKTYVV
						CRKERRRFL
	U23	299	glycoprotein	2	0	YKKDKQRSL
						KDKQRSLL
	U24	88	hypothetical protein	0	0
	U24A	57	hypothetical protein	1	0	KKKHKKTL
	U25	316	hypothetical protein	1	0	SRRDRGLL
	U26	295	hypothetical protein	2	1	EMRLRMIL	EMRLRMIL
						LQKYRPIL
	U27	366	polymerase processivity factor	1	0	PKRQRCVV
	U28	804	large ribonuclease reductase	4	0	VKKYRDFI
						LKRGRMGL
						LKRGRMGLI
						FDRSKYAL
	U29	299	capsid assembly, DNA maturation	4	1	AVKKRKYI
						VKKRKYISI
						VEKERKFL
						FEKERFLFL	FEKERFLFL
	U30	1082	capsid assembly protein	1	0	YNRKKLIL
	U31	2077	large tegument protein	10	1	SSKQKQQTI
						TLRNKFTKI
						PSKNKTIV
						IQRAKTAV
						IQRAKTAVI
						TNKIKEQL	TNKIKEQL
						FPKQRQNV
						VLRARTFDI
						EPKFKQPTV
						LSKLKSLYL
	U32	89	putative capsid protein	2	0	EEKKKQQM
						EEKKKQQML
	U33	470	capsid protein	3	0	LKRIKWMDV
						RYRQREHV
						RYRQREHVL
	U34	276	putative virion protein	2	0	GLRRRSSHV
						YEKEKSFL
	U35	106	hypothetical protein	0	0
	U36	484	virion protein	6	0	LIRERFPNI
						HIKIKKFL
						PMKTRFTTL
						ITKNKTTSV
						FEKTKIHM
						NHKNKTQI
	U37	264	hypothetical protein	6	0	FRRSRSLSV
						DHREKTKL
						REKTKLYL
						EKKQKLGM
						LEKYKGHL
						LEKYKGHLI
	U38	1012	DNA polymerase	9	2	KKKSRSSYI
						FYRDRQYL
						FYRDRQYLL	FYRDRQYLL
						HTRMKFHI
						FSKLKNGKI
						EAKRRNMI
						EAKRRNMIL
						LCKAREEL	LCKAREEL
						IKKEKLLL
	U39	830	glycoprotein B	8	0	MSKMRVLFL
						NLRRRRDL
						NLRRRRDLV
						LRRRRDLV
						DVKSRHDI
						DVKSRHDIL
						FIRLKIDPL
						FVRQKHVL
	U40	726	transport/capsid assembly	2	0	QHKIKSLL
						GKRLKIVRI
	U41	1132	major DNA binding protein	7	3	FPKEKELL
						QTRQKFHL	QTRQKFHL
						NVRSKKDFV
						NVKHKKNPL	NVKHKKNPL
						FMRQKTII
						VKKVRRETI
						VVKGKVLSI	VVKGKVLSI
	U42	516	transactivator	4	0	NFRGKLAPL
						LLRYRQCL
						TPKVKSKV
						KVKSKVCV
	U43	860	helicase/primase complex	4	0	TGKEKEDV
						TLKSKFRKL
						IKRLKNPDL
						ICRKKIGL
	U44	231	hypothetical protein	3	0	KTKLRHTI
						KTKLRHTIM
						SEKVKSIHV
	U45	376	putative dUTPase	0	0
	U46	84	putative membrane/secreted protein	1	0	GARQRLYV
	U47	738	glycoprotein O	0	0
	U48	694	glycoprotein H	5	0	YPKMKEFL
						ITKNKSIPV
						ISRYKWSDI
						LDRYRSDM
						LDRYRSDMM
	U49	252	putative fusion protein	0	0
	U50	555	virion protein	4	0	SLRLREKI
						GHRDKLLRM
						RMRLKTEL
						LPRQRLFAM
	U51	301	G-protein coupled receptor	1	0	TRREKGSDL
	U52	258	hypothetical protein	0	0
	U53	528	proteinase	4	1	YIRKRFPKL
						TKKRRRHKV
						KKRRRHKV
						MAREKNDL	MAREKNDL
	U54	459	virion transactivator	0	0
	U55	492	hypothetical protein	2	0	KSKVKHKM
						TIKIKILPI
	U56	296	capsid protein	1	0	LKKIKSVL
	U57	1345	major capsid protein	4	0	IQKNRATEV
						TVRVRNYEI
						LKRIKSDM
						NPRGRESCM
	U58	772	hypothetical protein	14	0	HDKDRAKI
						KDRAKIAL
						TSRCRCSDI
						GFRHKPHM
						LAKFKQQL
						LAKFKQQLL
						VKKNKREL
						ECKTKEENV
						VVRNRKKKV
						NRKKKVYWI
						SRRNKVHDI
						IARQKKMKL
						QKKMKLDHM
						EHKNKTVFI
	U59	350	hypothetical protein	6	0	DGRYRLYEI
						ELKWKHAV
						IFRERLSYI
						SVRPRPEL
						SVRPRPELM
						IYKHKVSL
	U66	666	putative Terminase	6	0	FYKKRFIM
						FYKKRFIML
						HLKNRKPL
						TLKQKTNV
						LHKPKFISI
						LGKEKKLAV
	U62	87	hypothetical protein	0	0
	U63	218	hypothetical protein	2	0	ENKERYAAI
						SRRKREDSL
	U64	442	tegument protein	5	0	WSKLKFTV
						WSKLKFTVI
						EIKFKDVL
						EQKVRCKKI
						KVRCKKIL
	U65	335	tegument protein	2	0	KNKPKKYCM
						IMKFKKKQV
	U67	353	hypothetical protein	4	0	EKKTKLNI
						SERARRRI
						RARRRIRSL
						RRRIRSLL
	U68	114	hypothetical protein	2	0	EVRHRDSL
						LDKQKSFL
	U69	563	phosphotransferase	2	0	SDKWKLEL
						ISRNKFCDM
	U70	488	alkaline exonuclease	4	0	AIREKIKQV
						MVKEKALI
						EIKFRYKYL
						EFRERGKI
	U71	81	myristylated virion protein	0	0
	U72	344	glycoprotein M	2	1	KKKRRYKQL
						KRRYKQLL	KRRYKQLL
	U73	780	origin-binding protein	8	0	LIRSRFSL
						IGRVRRVI
						LFRYRHYI
						MGKFRATFL
						NERIKSYV
						NERIKSYVL
						FNKLRGMRI
						RARRKQTI
	U74	662	helicase/primase complex	1	0	GPRGRHAI
	U75	249	hypothetical protein	1	0	QFKRRLIHM
	U76	662	putative virion protein	8	0	IVRHKQNI
						IVRHKQNIV
						CFKNKKAI
						VIRNRLML
						DSKSKIGI
						QFRKRSAI
						TFRLRKNV
						SSKIKHYL
	U77	824	helicase/primase complex	2	0	LNRSKSAQV
						TSKIKASTV
	B6	79	hypothetical protein	0	0
	B7	75	hypothetical protein	0	0
	U79	480	DNA replication	10	1	TYRARGLL
						TYRARGLLL
						EGRERILTV	EGRERILTV
						KQKEKRKV
						KEKRKVEDI
						LSKLKERL
						KLKERLDYV
						RQRTRTTV
						RGRGRGRV
						VPRRRNSNL
	U81	255	Uracyl-DNA glycosylase	1	0	SPKVKSARM
	U82	250	glycoprotein L	0	0
	U83	113	intercrine cytokine	0	0
	U84	342	putative glycoprotein	4	0	TSKTRPTV
						KEKYRNNAI
						YSRNKILI
						ASKKKLVGI
	U85	292	glycoprotein	2	0	TFKRRTKL
						KRRTKLEFV
	U86	1520	major immediate-early protein	13	2	NRRGRGHRL
						TQKYKKTHI
						IHRSKTSL
						SNKRKPRQI
						NPRFRPHI
						SPRSRLQQL	SPRSRLQQL
						ASRDKTKI
						ESKHRHADM
						ENKLKEAV
						YAKDKPKEI
						KDKPKEIV
						KDKPKEIVL
						DFKSKYLTL	DFKSKYLTL
	U90	1078	IE-A transactivator	5	0	INKNRESSI
						PTRQKLTNI
						TAKRKNVPI
						PSKSKKIKL
						SKKIKLDRL
	U91	156	probable membrane glycoprotein	2	0	TGKTRLKI
						TGKTRLKIL
	B8	265	hypothetical protein	10	0	FHKFKCQWV
						PKRVRTLKI
						HQKVKGQWV
						PHKVKGQWV
						SDKAKDQWV
						VPRLKFFL
						ELRLKSFL
						ELRLKSFLI
						LHKVKDQWV
						VPRLKYFL
	U94	490	parvovirus rep homolog	3	0	WTKDKYIM
						WTKDKYIML
						HRRGKKNTV
	U95	1212	immediate-early protein IE2	7	0	PIKPRSII
						GGRRRRTYL
						GRRRRTYL
						PAKHRVYI
						PAKHRVYIM
						YHKGRPRI
						KGRPRIRYL
	U100	616	spliced envelope glycoprotein	4	0	NLKSRIMPM
						LEKARCEL
						LEKARCELI
						KQRFRNAGL
	B9	106	hypothetical protein	1	0	LPKQRKQRL
	ORFs	amino acids		candidates	epitopes
total number of	98	43836		299	16
number of ORFs encoding candidates/epitopes				77	12
